# Supplementary material for: Systematic Review of the Psychopathological Symptomatology and Neuropsychological Disorders of Chronic Primary Musculoskeletal Pain
Source: Healthcare (Basel). 2024 Jul 23;12(15):1465. doi: 10.3390/healthcare12151465 (PMC11311596; doi:10.3390/healthcare12151465)
Supplement: Supplementary file 1 [file healthcare-12-01465-s001.zip]

Archive with 1 entries (1 files):
- healthcare-3036227-supplementary.pdf
